# Supplementary material for: Association Between Maternal Breastmilk Microbiota Composition and Rotavirus Vaccine Response in African, Asian, and European Infants: A Prospective Cohort Study
Source: J Infect Dis. 2023 Jun 26;228(5):637–45. doi: 10.1093/infdis/jiad234 (PMC10469347; doi:10.1093/infdis/jiad234)
Supplement: jiad234_Supplementary_Data [file jiad234_supplementary_data.zip]

Archive with 2 entries (2 files):
- RoVI BM supplementary figures, 13-03-2023.pdf
- RoVI BM supplementary tables, 13-03-2023.xlsx
